# Supplementary material for: Calcitriol decreases HIV-1 transfer in vitro from monocyte-derived dendritic cells to CD4 + T cells, and downregulates the expression of DC-SIGN and SIGLEC-1
Source: PLoS One. 2022 Jul 8;17(7):e0269932. doi: 10.1371/journal.pone.0269932 (PMC9269915; doi:10.1371/journal.pone.0269932)
Supplement: S1 Table — The crude Cycle Threshold data of gene expression is shown. The primer amplification efficiency of actin amplification was also tested by a serial dilution of one cDNA and we found as expected the slope of the standard curve was -3.455 (efficiency close to 94%). (XLSX) [file pone.0269932.s007.xlsx]

## Sheet: qPCR-Data
SAMPLE	INDIVIDUAL	TREATMENT 1:Et 2: VD A: No LPS B: LPS	Cq Mean ACT	Cq Mean DC-SIGN	Cq Mean CD63	Cq Mean DNM2	Cq Mean MYO5	Cq Mean SIGLEC-1	Cq Mean TSPAN7	Cq Mean VAMP3
1	1	1A	15.15	20.19	18.6754	20.1593	20.43	21.48	23.495	20.39
2	1	1B	13.29	24.2693	20.6437	21.0755	21.75	22.99	28.12	20.78
3	1	2A	13.28	20.7036	18.3327	20.0129	21.75	24.89	23.57	19.55
4	1	2B	13.27	20.8276	18.3289	20.4063	21.66	25.55	24.78	19.54
5	2	1A	13.72	19.804	18.5423	19.8569	20.32	21.429	22.06	18.95
6	2	1B	13.33	22.0598	18.4104	20.6446	21.23	21.11	26.5	20.57
7	2	2A	13.48	20.4053	17.7145	20.2295	21.77	25.5	26.04	19.6
8	2	2B	13.41	20.8451	18.6982	20.6325	21.93	24.79	25.02	20.17
9	3	1A	14.6	22.1027	20.0868	21.5722	21.78	22.78	24.77	21.02
10	3	1B	13.65	20.2399	18.8223	20.371	20.61	22.55	23.46	19.56
11	3	2A	14.86	22.31	18.8137	21.7915	22.11	27.53	23.64	21.45
12	3	2B	13.39	20.6693	16.8707	20.1407	20.43	26.29	21.84	19.06
13	4	1A	18.52	30.27	23.6925	22.7103	23.63	27.7	30.22	23.83
14	4	1B	19.09	31.1434	25.1006	24.5283	25.33	31.33	34.08	25.85
15	4	2A	19.48	32.6928	26.4839	25.0449	26.96	31.76	32.89	27.7
16	4	2B	18.71	32.3476	25.8151	24.7206	26.21	31.71	35.11	26.81
17	5	1A	15.13	21.79	19.8504	21.9279	22.61	22.68	27	21.83
18	5	1B	13.67	24.37	20.3675	21.0313	21.39	24.15	31.53	21.65
19	5	2A	14.96	21.17	20.6661	21.9469	22.89	25.72	26.6	21.05
20	5	2B	14.88	20.61	18.8032	21.278	22.95	26.46	27.42	20.86
21	6	1A	14.36	21.26	19.7403	21.6741	21.66	23.4	28.74	21.08
22	6	1B	13.3	30.2792	24.6699	27.8126	24.7	31.405	38.9	28.59
23	6	2A	15.13	24.7924	22.8573	23.7569	24.4	29.68	27.77	23.51
24	6	2B	16.66	25.4082	24.7649	24.4081	24.59	32.675	28.02	24.1
25	7	1A	13.64	20.0871	18.0549	20.3599	20.65	21.32	25.54	19.64
26	7	1B	14.34	25.6331	22.6308	22.7309	22.6	25.5	30.18	22.43
27	7	2A	16.45	24.7787	19.6541	25.8456	27.605	28.71	29.23	25.73
28	7	2B	14.81	22.3399	19.3791	21.6388	23.25	26.62	28.6	21.34
		Perc 25%	13.4625	20.695	18.6421	20.3974	21.5925	22.9375	24.7775	20.0375
		Median	14.48	22.0812	19.6972	21.6055	22.02	25.525	27.21	21.065
		Perc 75%	15.135	24.9464	22.6874	22.9874	23.8225	27.9525	29.4675	23.59
		Mean	14.9486	23.6928	20.5882	22.0824	22.757	25.9896	27.683	22.0229
		Desv Stand	1.90452	4.03599	2.74679	2.05726	2.00127	3.53766	4.08225	2.71931
		Delta Ct: Eff^(Ct Housekeping - Ct target) (Eff=1,8)
	1:Et	TREATMENT	INDIVIDUAL	dct DC-SIGN	dct CD63	dct DNM2	dct MYO5	dct SIGLEC-1	dct TSPAN7	dct VAMP3
	2: VD	1A	1	0.0516924	0.125909	0.0526328	0.0448912	0.0242173	0.00740885	0.0459592
	A: No LPS	1B	1	0.00157498	0.0132678	0.0102938	0.0069246	0.00334085	0.000163798	0.0122464
	B: LPS	2A	1	0.012734	0.0513065	0.0191104	0.00688402	0.00108714	0.00236182	0.0250866
		2B	1	0.0117695	0.0511211	0.0150768	0.00721545	0.000733253	0.00115296	0.0250866
		1A	2	0.027984	0.0587485	0.0271279	0.0206634	0.0107672	0.00743066	0.0462301
		1B	2	0.0059092	0.0504802	0.0135765	0.00962381	0.0103271	0.000434571	0.0141849
		2A	2	0.0170674	0.0829943	0.0189253	0.00765228	0.000854328	0.000621981	0.0273988
		2B	2	0.012648	0.0446757	0.0143314	0.00668464	0.00124451	0.00108714	0.0188087
		1A	3	0.0121553	0.0397529	0.0166026	0.0146941	0.0081634	0.00253442	0.0229694
		1B	3	0.0207868	0.0478245	0.0192448	0.0167226	0.00534656	0.00313168	0.0309984
		2A	3	0.012538	0.0978877	0.0170051	0.0141018	0.000583039	0.0057373	0.0207852
		2B	3	0.0138613	0.129264	0.0189119	0.0159544	0.000509313	0.00696542	0.0356948
		1A	4	0.00100126	0.04782	0.08518	0.0496087	0.00453522	0.00103113	0.0441065
		1B	4	0.000837743	0.029218	0.0409026	0.0255329	0.000750697	0.000149096	0.0188087
		2A	4	0.000423767	0.0162966	0.0379684	0.0123186	0.000733253	0.000377395	0.0079737
		2B	4	0.000330131	0.0153555	0.0292181	0.0121746	0.000480239	6.50925e-05	0.00855643
		1A	5	0.0199473	0.0623741	0.0183942	0.0123186	0.011822	0.000933072	0.0194838
		1B	5	0.00185603	0.0195125	0.013209	0.0106978	0.00211224	2.75952e-05	0.00918175
		2A	5	0.0259871	0.0349445	0.01646	0.0094556	0.00179171	0.00106814	0.0278863
		2B	5	0.0344579	0.0996602	0.0232688	0.00870865	0.00110648	0.000629336	0.0297489
		1A	6	0.0173229	0.0423219	0.0135803	0.0136934	0.00492421	0.000213394	0.0192561
		1B	6	4.63098e-05	0.00125192	0.000197395	0.00122997	2.38941e-05	2.91759e-07	0.000124992
		2A	6	0.00341548	0.0106523	0.00627746	0.00430154	0.000193101	0.000593411	0.00725799
		2B	6	0.00584538	0.00853202	0.0105228	0.0094556	8.16227e-05	0.00125923	0.0126117
		1A	7	0.0226064	0.0746425	0.0192576	0.0162383	0.0109523	0.000916763	0.0294012
		1B	7	0.00130971	0.00764869	0.00721156	0.00778842	0.00141631	9.04656e-05	0.00860687
		2A	7	0.00748037	0.152081	0.0039953	0.00142048	0.000741923	0.000546534	0.00427633
		2B	7	0.0119624	0.0681758	0.0180635	0.00700648	0.000966566	0.000301851	0.0215313
	et no LPS	mean 1A		0.0218	0.0645	0.0333	0.0246	0.0108	0.0029	0.0325
	VD no LPS	mean 2A		0.0114	0.0637	0.0171	0.008	0.00085	0.0016	0.0172
		2A/1A		0.522936	0.987597	0.513514	0.325203	0.0787037	0.551724	0.529231
		% cambio		0.477064	0.0124031	0.486486	0.674797	0.921296	0.448276	0.470769
	Et LPS	mean 1B		0.0323	0.0242	0.0149	0.0112	0.0033	0.0006	0.0135
	VD LPS	mean 2B		0.013	0.0595	0.0185	0.0096	0.00073	0.0016	0.0217
		2B/1B		0.402477	2.45868	1.24161	0.857143	0.221212	2.66667	1.60741
		% cambio
		1B/2B		2.48462	0.406723	0.805405	1.16667	4.52055	0.375	0.62212
